# Supplementary material for: Antagonistic relationships between intron content and codon usage bias of genes in three mosquito species: functional and evolutionary implications
Source: Evol Appl. 2013 Jul 24;6(7):1079–89. doi: 10.1111/eva.12088 (PMC3804240; doi:10.1111/eva.12088)
Supplement: Supplementary file 5 [file eva0006-1079-SD5.xlsx]

## Sheet: Gene list
List of orthologous genes analyzed among the three mosquito species and three non-mosquito insect species (Aedes aegypti, Culex quinquefaciatus, Anopheles gambiae, Drosophila melanogaster, Apis mellifera and Pediculus humanus). The OrthoDB ID for each gene group and the intron content and codon bias (SCUO) values of the orthologous genes corresponding to each species are shown.
	Aedes aegypti	Aedes aegypti	Aedes aegypti	Culex quinquefasciatus	Culex quinquefasciatus	Culex quinquefasciatus	Anopheles gambiae	Anopheles gambiae	Anopheles gambiae	Drosophila melanogaster	Drosophila melanogaster	Drosophila melanogaster	Apis mellifera	Apis mellifera	Apis mellifera	Pediculus humanus	Pediculus humanus	Pediculus humanus
Ortholog Group (OrthoDB ID)	Gene	Intron	Codon bias	Gene	Intron	Codon bias	Gene	Intron	Codon bias	Gene	Intron	Codon bias	Gene	Intron	Codon bias	Gene	Intron	Codon bias
EOG9001WK	AAEL012113	0	0.27541	CPIJ004794	1	0.482091	AGAP009334	2	0.416537	FBgn0028662	2	0.529356	GB17836	4	0.458887	PHUM004600	1	0.217067
EOG902X4J	AAEL013979	2	0.123073	CPIJ009031	2	0.228164	AGAP011108	2	0.207708	FBgn0036545	5	0.533168	GB17465	2	0.319077	PHUM494830	2	0.316134
EOG905SBX	AAEL006601	4	0.0780622	CPIJ004329	4	0.162782	AGAP007686	4	0.166157	FBgn0032013	4	0.106856	GB11262	7	0.0727111	PHUM456280	4	0.306126
EOG905SC8	AAEL012147	11	0.0386908	CPIJ009171	7	0.0706872	AGAP005033	4	0.167416	FBgn0034734	5	0.0360043	GB18448	11	0.386794	PHUM131530	37	0.189002
EOG905SCD	AAEL010840	2	0.315358	CPIJ013503	2	0.389201	AGAP006456	2	0.465928	FBgn0035404	2	0.290982	GB15355	4	0.44249	PHUM564490	2	0.267656
EOG90GD2N	AAEL004075	4	0.0547199	CPIJ009685	2	0.144758	AGAP005249	4	0.103071	FBgn0036018	3	0.0676513	GB15191	14	0.235183	PHUM320290	8	0.255901
EOG90GD3T	AAEL003158	2	0.214032	CPIJ003723	1	0.141177	AGAP003406	1	0.116051	FBgn0038833	0	0.178599	GB15571	1	0.567164	PHUM317730	2	0.501374
EOG90K8BJ	AAEL011568	2	0.150412	CPIJ018619	1	0.223591	AGAP002265	0	0.303802	FBgn0024285	0	0.195904	GB14144	1	0.2926	PHUM496540	4	0.307519
EOG90K8BK	AAEL012723	3	0.20334	CPIJ015801	2	0.356731	AGAP001103	3	0.11339	FBgn0010269	3	0.288593	GB13922	7	0.402481	PHUM413460	6	0.351102
EOG90K8BT	AAEL004175	2	0.419755	CPIJ004532	2	0.567305	AGAP004887	2	0.292695	FBgn0005533	3	0.634928	GB10913	1	0.355088	PHUM019130	3	0.403357
EOG90P4JS	AAEL005403	2	0.222812	CPIJ008002	2	0.258158	AGAP003723	2	0.154242	FBgn0038672	2	0.136454	GB15017	7	0.30872	PHUM456640	7	0.263817
EOG90S0T9	AAEL008542	7	0.201489	CPIJ006688	3	0.304874	AGAP000561	7	0.537902	FBgn0001308	3	0.210921	GB10827	13	0.281713	PHUM578890	15	0.221163
EOG90S0TT	AAEL010911	3	0.0676253	CPIJ011612	3	0.222714	AGAP011587	1	0.397834	FBgn0040230	5	0.145435	GB11323	4	0.183619	PHUM394520	10	0.175163
EOG90VW1R	AAEL006808	1	0.119512	CPIJ010531	1	0.224548	AGAP012287	1	0.472014	FBgn0035039	3	0.157091	GB17066	0	0.421234	PHUM373420	7	0.283377
EOG90VW2W	AAEL007987	7	0.140621	CPIJ013454	5	0.33002	AGAP007361	6	0.210645	FBgn0035771	3	0.199949	GB18907	11	0.307614	PHUM183580	11	0.254864
EOG90VW31	AAEL000270	1	0.142772	CPIJ015055	1	0.453997	AGAP012135	1	0.351215	FBgn0002787	1	0.337851	GB18287	3	0.340458	PHUM077900	3	0.246522
EOG90ZR9W	AAEL010953	3	0.153919	CPIJ001384	3	0.172557	AGAP002426	3	0.208343	FBgn0035243	1	0.184866	GB10928	2	0.279993	PHUM256910	1	0.353783
EOG912MHS	AAEL002016	3	0.0616492	CPIJ002642	3	0.218113	AGAP008044	3	0.0905646	FBgn0031392	13	0.084768	GB16024	11	0.399033	PHUM544470	6	0.215876
EOG912MJ2	AAEL009937	7	0.0923731	CPIJ005514	7	0.222941	AGAP008321	6	0.130024	FBgn0250785	28	0.195193	GB11527	7	0.0507735	PHUM091990	6	0.193454
EOG912MJW	AAEL009338	2	0.105294	CPIJ007062	1	0.185618	AGAP009316	2	0.0776244	FBgn0035031	2	0.113392	GB18670	3	0.294251	PHUM248020	2	0.430046
EOG915GRF	AAEL009285	2	0.182627	CPIJ008599	1	0.277104	AGAP007511	1	0.203495	FBgn0052344	5	0.0946977	GB11156	10	0.459071	PHUM372070	9	0.267462
EOG915GSG	AAEL000971	4	0.111766	CPIJ017557	5	0.184066	AGAP010599	3	0.104879	FBgn0020312	7	0.0941615	GB13654	12	0.210718	PHUM122250	10	0.166271
EOG918C0G	AAEL004902	3	0.222005	CPIJ013250	3	0.448751	AGAP005393	3	0.315253	FBgn0014009	3	0.281421	GB19296	3	0.379931	PHUM225030	4	0.252404
EOG918C0J	AAEL010226	9	0.0662701	CPIJ006828	5	0.185119	AGAP008814	9	0.163556	FBgn0000413	1	0.167507	GB19677	12	0.0798276	PHUM374400	12	0.140997
EOG918C12	AAEL008472	4	0.0662707	CPIJ000207	4	0.146825	AGAP007581	4	0.142162	FBgn0035392	21	0.120073	GB10568	11	0.114527	PHUM594290	9	0.279885
EOG91C77V	AAEL012325	8	0.0860312	CPIJ010395	7	0.212774	AGAP011822	7	0.254193	FBgn0033698	8	0.0678927	GB17892	16	0.353785	PHUM576420	22	0.141392
EOG91C77X	AAEL003907	2	0.0646796	CPIJ001165	3	0.206404	AGAP001681	1	0.333316	FBgn0028467	2	0.118589	GB18645	20	0.370132	PHUM438080	2	0.255549
EOG91C780	AAEL006666	2	0.126677	CPIJ000406	3	0.148113	AGAP008621	3	0.197325	FBgn0031676	2	0.130738	GB10586	5	0.272771	PHUM609780	3	0.263344
EOG91C784	AAEL007481	1	0.107124	CPIJ009824	2	0.0784166	AGAP002393	1	0.193228	FBgn0037567	2	0.155256	GB13786	3	0.4781	PHUM283340	1	0.247254
EOG91C785	AAEL010175	1	0.114212	CPIJ006718	1	0.196047	AGAP001214	1	0.135105	FBgn0037902	1	0.262773	GB16495	0	0.368587	PHUM316690	1	0.258933
EOG91C787	AAEL003898	9	0.105863	CPIJ003585	6	0.170059	AGAP001974	8	0.156665	FBgn0036834	5	0.179665	GB16809	5	0.0739901	PHUM603930	6	0.207223
EOG91G3G2	AAEL001105	1	0.178574	CPIJ009992	1	0.18751	AGAP002496	1	0.349352	FBgn0041174	0	0.342952	GB15248	1	0.386185	PHUM227970	1	0.358166
EOG91G3GC	AAEL003755	2	0.232465	CPIJ005771	1	0.256599	AGAP003706	1	0.321087	FBgn0051126	1	0.264631	GB17438	3	0.418935	PHUM567520	2	0.475966
EOG91JZQ8	AAEL010371	3	0.133452	CPIJ013916	3	0.196321	AGAP006229	3	0.159946	FBgn0034744	5	0.287313	GB18556	3	0.375634	PHUM101540	4	0.364054
EOG91JZQP	AAEL011289	4	0.156872	CPIJ003818	4	0.176665	AGAP000545	2	0.45238	FBgn0040234	6	0.15319	GB16238	19	0.209856	PHUM400410	23	0.165631
EOG91JZQZ	AAEL012397	5	0.106827	CPIJ006340	5	0.192121	AGAP001644	4	0.117702	FBgn0030467	4	0.199836	GB14636	4	0.377236	PHUM473340	2	0.25086
EOG91NV04	AAEL010891	1	0.232069	CPIJ005944	0	0.379645	AGAP002821	0	0.360702	FBgn0030522	0	0.258339	GB15161	2	0.430312	PHUM331970	2	0.329916
EOG91VKDW	AAEL000471	4	0.0809254	CPIJ002846	4	0.0691643	AGAP003205	5	0.232796	FBgn0033913	10	0.248238	GB14224	10	0.0615092	PHUM517380	7	0.232564
EOG91VKFM	AAEL004515	5	0.113499	CPIJ015664	2	0.144965	AGAP008641	1	0.317677	FBgn0032421	3	0.468918	GB12595	2	0.399199	PHUM471780	2	0.271151
EOG91VKG4	AAEL011985	1	0.15685	CPIJ006355	3	0.216248	AGAP004490	2	0.0758777	FBgn0039829	0	0.137028	GB15188	1	0.606967	PHUM587890	1	0.493685
EOG91ZFP9	AAEL000707	2	0.103382	CPIJ001478	2	0.214236	AGAP007874	1	0.108719	FBgn0086707	2	0.0359665	GB18149	1	0.273326	PHUM091650	4	0.221883
EOG9229XM	AAEL000465	1	0.131308	CPIJ002837	0	0.162633	AGAP003866	1	0.109283	FBgn0032259	1	0.324957	GB14558	4	0.412061	PHUM373370	4	0.3779
EOG92564K	AAEL000823	2	0.497685	CPIJ008184	1	0.364071	AGAP002754	2	0.439106	FBgn0037328	4	0.516452	GB12441	2	0.27581	PHUM535940	2	0.248041
EOG925660	AAEL009276	6	0.0568532	CPIJ013357	5	0.0951884	AGAP007115	6	0.161933	FBgn0023522	17	0.133111	GB11646	6	0.360667	PHUM527210	5	0.342041
EOG9282CC	AAEL008058	18	0.108203	CPIJ016635	6	0.0743285	AGAP001469	17	0.113357	FBgn0046704	30	0.145034	GB19199	20	0.146753	PHUM599790	18	0.112289
EOG9282CR	AAEL005440	5	0.127655	CPIJ016505	3	0.165649	AGAP000349	5	0.373925	FBgn0037234	40	0.0401038	GB16171	4	0.0554305	PHUM546070	2	0.297584
EOG9282D6	AAEL006308	5	0.0542037	CPIJ005526	5	0.192881	AGAP005173	6	0.181029	FBgn0033244	22	0.104738	GB12532	7	0.277388	PHUM309530	4	0.274266
EOG9282DN	AAEL010047	5	0.0504774	CPIJ013253	6	0.0659745	AGAP002071	5	0.2594	FBgn0039890	66	0.0952491	GB16336	7	0.182119	PHUM156700	10	0.152098
EOG92BXN5	AAEL007904	3	0.134752	CPIJ015409	3	0.313069	AGAP001224	0	0.214168	FBgn0261065	4	0.145373	GB15626	0	0.471703	PHUM126840	11	0.1915
EOG92BXN7	AAEL006743	0	0.217738	CPIJ010601	0	0.25627	AGAP005410	1	0.413361	FBgn0036064	10	0.310083	GB11203	3	0.263737	PHUM232250	1	0.341873
EOG92BXNF	AAEL006634	1	0.139849	CPIJ019232	2	0.247454	AGAP011329	0	0.389417	FBgn0029969	0	0.247057	GB18952	7	0.46955	PHUM080110	5	0.302318
EOG92FSVK	AAEL004534	6	0.0770901	CPIJ007724	6	0.32259	AGAP009181	6	0.242904	FBgn0031474	18	0.204628	GB14914	8	0.360524	PHUM227930	10	0.193364
EOG92FSW5	AAEL013540	4	0.0619564	CPIJ001068	3	0.121901	AGAP005272	3	0.0531685	FBgn0039065	13	0.067682	GB15870	3	0.388928	PHUM194810	2	0.395652
EOG92JP3W	AAEL005149	5	0.0896936	CPIJ012867	4	0.213466	AGAP010342	5	0.0938623	FBgn0036376	6	0.0715092	GB18861	8	0.302957	PHUM087330	12	0.106376
EOG92NJBT	AAEL008190	1	0.113456	CPIJ003113	0	0.245346	AGAP009983	3	0.0840939	FBgn0002931	1	0.0712766	GB17263	1	0.0668569	PHUM129210	1	0.242174
EOG92RDK5	AAEL013235	5	0.0767558	CPIJ017541	4	0.302896	AGAP002829	5	0.232266	FBgn0003483	10	0.0392671	GB13563	8	0.418928	PHUM492140	20	0.17726
EOG92RDM2	AAEL006693	1	0.142483	CPIJ010693	1	0.286592	AGAP011895	1	0.283459	FBgn0033428	4	0.193756	GB13137	4	0.476768	PHUM523100	2	0.302805
EOG92V8TP	AAEL011135	1	0.186329	CPIJ013389	1	0.331657	AGAP001152	1	0.11755	FBgn0037478	2	0.26192	GB17623	2	0.487323	PHUM140120	3	0.441333
EOG92V8TV	AAEL006107	0	0.166515	CPIJ019712	1	0.347048	AGAP011361	0	0.394557	FBgn0026417	1	0.109187	GB15507	2	0.32625	PHUM466030	4	0.357289
EOG92V8V5	AAEL008195	2	0.120353	CPIJ002117	3	0.213217	AGAP007259	3	0.250138	FBgn0037313	9	0.170582	GB18333	4	0.491095	PHUM022310	2	0.414365
EOG92Z51X	AAEL009048	5	0.0415922	CPIJ008449	4	0.167428	AGAP007019	6	0.251954	FBgn0036571	10	0.0599484	GB13310	16	0.405724	PHUM519420	19	0.232202
EOG92Z526	AAEL000126	2	0.127551	CPIJ006606	3	0.139252	AGAP006072	3	0.231595	FBgn0036122	11	0.15825	GB11214	6	0.321091	PHUM338330	9	0.180654
EOG92Z52N	AAEL005400	6	0.163314	CPIJ006365	6	0.220472	AGAP003893	6	0.066726	FBgn0020496	31	0.160874	GB19314	6	0.111859	PHUM549040	7	0.100395
EOG9321B3	AAEL000084	2	0.423557	CPIJ002389	0	0.400087	AGAP003154	2	0.319441	FBgn0023212	3	0.372947	GB10173	2	0.391543	PHUM529480	0	0.567717
EOG9321BD	AAEL011599	5	0.0933539	CPIJ009757	4	0.19908	AGAP003905	2	0.129804	FBgn0030375	1	0.145186	GB13258	7	0.344728	PHUM222140	6	0.289633
EOG934WJ5	AAEL003776	1	0.220132	CPIJ017446	0	0.237527	AGAP011818	2	0.280672	FBgn0037241	3	0.10307	GB19756	5	0.503662	PHUM456530	3	0.29455
EOG937RRX	AAEL002815	0	0.0786667	CPIJ016378	0	0.266053	AGAP002913	0	0.448862	FBgn0051145	60	0.199946	GB15993	6	0.165516	PHUM460690	5	0.186414
EOG937RSK	AAEL002166	5	0.138384	CPIJ005166	5	0.346147	AGAP000207	5	0.387177	FBgn0030699	6	0.0830273	GB14423	7	0.294137	PHUM467360	6	0.317188
EOG93BN1C	AAEL003660	1	0.0511425	CPIJ011708	1	0.194503	AGAP001463	1	0.173456	FBgn0039335	3	0.0845184	GB11157	5	0.305715	PHUM244730	2	0.26128
EOG93BN1R	AAEL009999	0	0.10435	CPIJ003895	1	0.14251	AGAP002302	1	0.316273	FBgn0033549	0	0.146686	GB13010	2	0.499206	PHUM359190	3	0.34891
EOG93BN1X	AAEL004370	5	0.13035	CPIJ008906	6	0.200297	AGAP001144	4	0.117823	FBgn0030996	3	0.270112	GB18288	4	0.436345	PHUM365670	5	0.219002
EOG93BN22	AAEL010423	2	0.168104	CPIJ011092	2	0.315446	AGAP004586	2	0.0881488	FBgn0030088	2	0.253235	GB18659	4	0.377662	PHUM437810	2	0.297598
EOG93FH7R	AAEL014946	2	0.230325	CPIJ002690	1	0.216266	AGAP004086	1	0.122488	FBgn0029121	1	0.171629	GB20088	5	0.332296	PHUM444940	1	0.239855
EOG93FH8N	AAEL012029	5	0.0741061	CPIJ006752	5	0.124307	AGAP003525	5	0.120529	FBgn0017550	15	0.109601	GB12030	5	0.268305	PHUM598500	4	0.209976
EOG93JCGF	AAEL006866	7	0.199738	CPIJ008542	7	0.333802	AGAP012305	8	0.264293	FBgn0014863	3	0.279672	GB19606	7	0.114622	PHUM467590	10	0.253043
EOG93N7R3	AAEL009043	3	0.228012	CPIJ014822	3	0.270263	AGAP001308	3	0.369356	FBgn0052137	13	0.17712	GB12936	4	0.0988593	PHUM587760	6	0.280873
EOG93N7RR	AAEL007354	0	0.0892382	CPIJ019666	0	0.207325	AGAP002409	1	0.176943	FBgn0038811	7	0.179191	GB13048	5	0.533802	PHUM003070	4	0.339524
EOG93R3ZW	AAEL007859	3	0.107185	CPIJ001496	3	0.139335	AGAP007899	4	0.141205	FBgn0031413	12	0.213632	GB10137	0	0.52583	PHUM150860	2	0.261003
EOG93XVGH	AAEL009088	12	0.0765432	CPIJ002094	9	0.100289	AGAP007396	12	0.093612	FBgn0028582	53	0.0761755	GB16241	11	0.314223	PHUM082810	4	0.265774
EOG941QQ8	AAEL011447	4	0.289701	CPIJ010827	3	0.47399	AGAP005991	3	0.416103	FBgn0017579	3	0.452582	GB16914	3	0.309616	PHUM582370	3	0.281505
EOG944KXP	AAEL004475	2	0.246641	CPIJ013834	2	0.575686	AGAP001712	1	0.423703	FBgn0038369	4	0.290436	GB14908	3	0.486559	PHUM528670	3	0.370997
EOG944KXQ	AAEL005655	3	0.0806573	CPIJ005476	4	0.350485	AGAP009255	4	0.237324	FBgn0031534	4	0.196026	GB18337	4	0.470431	PHUM386890	6	0.277365
EOG944KXW	AAEL006519	2	0.136864	CPIJ002414	2	0.244974	AGAP007926	1	0.169818	FBgn0031590	1	0.191857	GB16225	5	0.419396	PHUM350380	8	0.247544
EOG947G5B	AAEL003623	11	0.0530534	CPIJ013889	10	0.0931385	AGAP003312	11	0.19181	FBgn0020647	50	0.13884	GB11328	10	0.0482805	PHUM237110	12	0.19017
EOG947G5S	AAEL007219	5	0.0769895	CPIJ016036	5	0.203978	AGAP004226	5	0.100969	FBgn0039204	4	0.213926	GB14835	4	0.312456	PHUM513960	9	0.290512
EOG947G64	AAEL009099	5	0.141924	CPIJ012981	5	0.284063	AGAP003874	6	0.0922006	FBgn0039179	10	0.179933	GB15977	4	0.323614	PHUM195500	5	0.272361
EOG94BBDJ	AAEL011699	7	0.232921	CPIJ005788	2	0.164142	AGAP004135	3	0.213843	FBgn0041711	2	0.146062	GB17225	4	0.0833257	PHUM430010	6	0.195644
EOG94BBFH	AAEL000459	4	0.0842537	CPIJ007477	4	0.0883534	AGAP003549	4	0.149456	FBgn0260744	3	0.153647	GB16019	6	0.37655	PHUM575030	6	0.2881
EOG94F6NR	AAEL012418	1	0.0745869	CPIJ015966	1	0.155624	AGAP003295	1	0.144562	FBgn0000477	1	0.162024	GB14548	5	0.301178	PHUM105720	2	0.253288
EOG94J2W4	AAEL009174	2	0.0563921	CPIJ004318	2	0.162632	AGAP002801	2	0.144134	FBgn0066114	1	0.258716	GB11826	3	0.239284	PHUM392280	4	0.232469
EOG94J2WF	AAEL002597	5	0.104809	CPIJ017787	2	0.133631	AGAP011797	3	0.306785	FBgn0036318	23	0.14307	GB12308	5	0.398914	PHUM521450	6	0.262231
EOG94J2WX	AAEL013898	2	0.085298	CPIJ002561	2	0.184036	AGAP002901	3	0.137572	FBgn0037609	2	0.173823	GB12521	5	0.488587	PHUM213230	4	0.392415
EOG94MZ40	AAEL000174	2	0.115798	CPIJ000715	2	0.213557	AGAP011708	2	0.209427	FBgn0025549	4	0.133771	GB12927	3	0.438854	PHUM240600	4	0.235053
EOG94QTCM	AAEL001172	2	0.123135	CPIJ005589	1	0.189768	AGAP009618	1	0.261222	FBgn0035140	3	0.227221	GB10423	3	0.275201	PHUM476990	1	0.389019
EOG94XJTK	AAEL004419	7	0.128283	CPIJ008192	7	0.187284	AGAP011149	5	0.259734	FBgn0033160	6	0.173534	GB17778	8	0.249566	PHUM227550	11	0.218384
EOG94XJVH	AAEL000701	0	0.0928228	CPIJ002427	0	0.273433	AGAP007937	0	0.124428	FBgn0001995	1	0.132699	GB11146	2	0.485373	PHUM345790	4	0.318645
EOG951F38	AAEL010949	2	0.0962579	CPIJ001394	2	0.333108	AGAP003728	2	0.129438	FBgn0037543	3	0.118089	GB13406	4	0.465153	PHUM600870	6	0.305199
EOG9549B6	AAEL013905	3	0.0738916	CPIJ019077	3	0.313057	AGAP011933	2	0.293657	FBgn0037021	4	0.0943181	GB17228	4	0.382981	PHUM509410	8	0.178047
EOG9549BH	AAEL004035	12	0.0416501	CPIJ007634	10	0.204041	AGAP002970	11	0.147727	FBgn0053139	1	0.145059	GB16094	16	0.342148	PHUM307780	13	0.229219
EOG9575KN	AAEL006792	4	0.0753456	CPIJ010527	5	0.266947	AGAP012282	3	0.153535	FBgn0001332	3	0.153833	GB17665	7	0.339389	PHUM138270	6	0.276994
EOG9575KT	AAEL006122	2	0.161336	CPIJ003569	2	0.298737	AGAP003211	1	0.369143	FBgn0066365	9	0.306424	GB14638	4	0.370934	PHUM427570	2	0.17866
EOG95B1SN	AAEL009066	2	0.147343	CPIJ000484	2	0.361657	AGAP009602	2	0.349548	FBgn0001989	4	0.372644	GB13928	2	0.489154	PHUM387430	2	0.3759
EOG95B1SV	AAEL004003	0	0.0971621	CPIJ001367	1	0.0808418	AGAP003782	0	0.0988808	FBgn0030590	1	0.1063	GB19663	0	0.0699234	PHUM448810	7	0.145132
EOG95DX25	AAEL007412	8	0.122401	CPIJ000169	7	0.248867	AGAP005806	10	0.11193	FBgn0044328	4	0.176702	GB18723	8	0.13982	PHUM536070	8	0.222288
EOG95HS8K	AAEL003713	3	0.0925564	CPIJ005434	3	0.153937	AGAP006647	3	0.215826	FBgn0034602	6	0.197028	GB13764	1	0.21077	PHUM116430	3	0.246911
EOG95MNHF	AAEL009317	3	0.135921	CPIJ004082	3	0.233789	AGAP004559	4	0.0715133	FBgn0015790	8	0.200607	GB17764	3	0.256097	PHUM103920	3	0.271478
EOG95MNJN	AAEL004176	6	0.106155	CPIJ004533	5	0.19342	AGAP004886	6	0.137458	FBgn0027066	39	0.116179	GB19881	5	0.174634	PHUM477840	6	0.226931
EOG95TD02	AAEL014592	9	0.0490664	CPIJ008981	10	0.130851	AGAP006083	11	0.221038	FBgn0011592	19	0.0763371	GB10232	25	0.319439	PHUM206390	22	0.111606
EOG95TD03	AAEL010060	1	0.127449	CPIJ008397	1	0.180561	AGAP002183	1	0.358197	FBgn0035947	3	0.147795	GB17079	2	0.262075	PHUM430450	7	0.182231
EOG95TD0W	AAEL004032	8	0.0609376	CPIJ007637	8	0.112765	AGAP002972	8	0.17993	FBgn0000039	14	0.162219	GB18518	6	0.144639	PHUM114670	9	0.18616
EOG95X87P	AAEL010639	2	0.0785795	CPIJ005993	2	0.182959	AGAP010199	1	0.0856423	FBgn0032478	1	0.213713	GB13851	7	0.132196	PHUM603200	4	0.389535
EOG9614G2	AAEL007847	7	0.0634345	CPIJ014801	4	0.134137	AGAP008242	2	0.209006	FBgn0034786	5	0.0454188	GB16160	12	0.422516	PHUM380540	22	0.240677
EOG9640Q3	AAEL010879	2	0.19162	CPIJ009885	1	0.308388	AGAP004928	2	0.203955	FBgn0052280	8	0.278113	GB11209	2	0.448883	PHUM581980	1	0.377012
EOG9640QR	AAEL001085	1	0.11565	CPIJ015131	1	0.306071	AGAP002940	2	0.226623	FBgn0260468	3	0.361579	GB10714	0	0.457378	PHUM546540	1	0.406539
EOG966VZ7	AAEL005902	9	0.0502018	CPIJ008577	9	0.207769	AGAP002781	9	0.0947577	FBgn0038427	20	0.0943676	GB17939	13	0.339011	PHUM184150	14	0.243648
EOG969R5Z	AAEL013387	8	0.106835	CPIJ018731	6	0.274702	AGAP007681	10	0.0839157	FBgn0034434	9	0.215804	GB12790	9	0.169915	PHUM550210	3	0.261804
EOG96HGPJ	AAEL003162	7	0.0416706	CPIJ003134	4	0.0897704	AGAP010183	7	0.0331884	FBgn0000256	71	0.0918742	GB10982	9	0.158235	PHUM602670	10	0.175131
EOG96MBWF	AAEL013616	5	0.104799	CPIJ014888	7	0.0606779	AGAP003029	5	0.0724958	FBgn0029861	4	0.188945	GB11995	4	0.450387	PHUM317240	11	0.132327
EOG96MBWV	AAEL014492	2	0.157814	CPIJ004362	2	0.309386	AGAP007893	1	0.167524	FBgn0002354	2	0.351672	GB12668	0	0.467741	PHUM348610	1	0.552405
EOG96MBXC	AAEL007457	3	0.121273	CPIJ006319	2	0.241647	AGAP000474	1	0.400027	FBgn0015270	3	0.117007	GB19049	7	0.467798	PHUM085570	2	0.338656
EOG96Q74F	AAEL013661	3	0.189329	CPIJ012935	2	0.165691	AGAP000235	2	0.546523	FBgn0026084	11	0.418119	GB14490	4	0.189066	PHUM212300	4	0.345026
EOG96T3CQ	AAEL009690	2	0.0966447	CPIJ002509	4	0.0613202	AGAP004735	2	0.0633602	FBgn0030395	0	0.0880569	GB12794	3	0.283727	PHUM105540	5	0.284542
EOG96WZMJ	AAEL002874	3	0.119444	CPIJ004022	2	0.151339	AGAP003324	1	0.156634	FBgn0030178	1	0.230961	GB10452	0	0.482698	PHUM009640	1	0.351452
EOG96WZMV	AAEL006698	2	0.433678	CPIJ010692	2	0.62455	AGAP011896	2	0.42584	FBgn0025286	7	0.462717	GB18564	1	0.427062	PHUM088420	1	0.377831
EOG96WZNN	AAEL001157	2	0.0704471	CPIJ010406	9	0.17296	AGAP009174	8	0.260901	FBgn0002566	34	0.060216	GB16155	12	0.387119	PHUM253950	8	0.243166
EOG970TW5	AAEL002651	5	0.05502	CPIJ001597	6	0.100091	AGAP008736	8	0.0988787	FBgn0032974	4	0.0261698	GB12957	10	0.298686	PHUM405170	2	0.232764
EOG973Q37	AAEL010256	11	0.0411397	CPIJ005007	8	0.196546	AGAP011242	8	0.17407	FBgn0029006	7	0.0566376	GB17703	11	0.341026	PHUM377480	13	0.222198
EOG973Q3H	AAEL001300	2	0.134503	CPIJ016120	2	0.194652	AGAP010317	2	0.12109	FBgn0037377	0	0.0950735	GB17951	4	0.485737	PHUM055370	6	0.32789
EOG973Q3W	AAEL008558	7	0.0735035	CPIJ006509	5	0.0746469	AGAP004828	7	0.0671211	FBgn0033578	9	0.110915	GB15760	2	0.186685	PHUM278770	5	0.258347
EOG976KB5	AAEL001470	2	0.0600483	CPIJ010172	3	0.226914	AGAP000589	2	0.531766	FBgn0023216	1	0.0703716	GB30084	11	0.336546	PHUM615890	10	0.238928
EOG979FK0	AAEL011277	8	0.0588866	CPIJ013017	1	0.270986	AGAP012439	8	0.0985609	FBgn0034606	14	0.158714	GB18927	9	0.0664484	PHUM230390	12	0.204644
EOG979FK4	AAEL008432	6	0.0834723	CPIJ001604	8	0.23974	AGAP002366	8	0.245384	FBgn0038641	10	0.259764	GB11121	4	0.148947	PHUM569780	8	0.160245
EOG979FKW	AAEL006646	4	0.0891832	CPIJ005317	4	0.258361	AGAP010020	4	0.0795083	FBgn0032700	3	0.202051	GB15535	8	0.268316	PHUM467570	3	0.372551
EOG979FM2	AAEL001554	7	0.0790223	CPIJ017371	3	0.176381	AGAP007617	3	0.193478	FBgn0033155	3	0.164769	GB13041	7	0.294513	PHUM529340	11	0.149434
EOG97D9TG	AAEL013766	4	0.224141	CPIJ007603	4	0.320925	AGAP003308	4	0.291231	FBgn0026077	9	0.318401	GB13298	3	0.144496	PHUM179210	4	0.31984
EOG97D9TT	AAEL010488	4	0.106341	CPIJ014720	3	0.184491	AGAP009350	4	0.303034	FBgn0000097	7	0.105833	GB17935	1	0.0758383	PHUM117320	4	0.169999
EOG97H61Z	AAEL003736	1	0.102551	CPIJ005438	1	0.320431	AGAP006648	0	0.352434	FBgn0038856	2	0.150584	GB13729	12	0.334588	PHUM332580	1	0.312172
EOG97H624	AAEL002108	2	0.142666	CPIJ004309	1	0.169964	AGAP002808	2	0.154523	FBgn0029714	1	0.175161	GB15063	3	0.496724	PHUM607930	4	0.483915
EOG97H62D	AAEL012158	6	0.0970771	CPIJ014111	5	0.375551	AGAP001361	5	0.0659812	FBgn0033607	7	0.116219	GB11672	10	0.361576	PHUM473010	9	0.219121
EOG97M290	AAEL007532	3	0.120958	CPIJ000097	3	0.214156	AGAP005893	3	0.174594	FBgn0035965	2	0.117043	GB16719	3	0.535366	PHUM308750	5	0.526107
EOG97M29B	AAEL002647	5	0.0919927	CPIJ006602	3	0.292228	AGAP008748	2	0.235102	FBgn0002989	5	0.121397	GB16633	9	0.41518	PHUM513160	1	0.188119
EOG97M29W	AAEL005305	5	0.185223	CPIJ014771	3	0.310404	AGAP012194	4	0.149312	FBgn0034091	30	0.187341	GB16916	4	0.145764	PHUM466300	3	0.209149
EOG97M2B4	AAEL001210	2	0.393129	CPIJ014243	2	0.384444	AGAP009072	2	0.330262	FBgn0031684	2	0.340489	GB17699	2	0.558906	PHUM137150	2	0.291349
EOG97PXJC	AAEL010931	3	0.0749767	CPIJ003182	2	0.111694	AGAP000855	2	0.339352	FBgn0030654	1	0.343243	GB14668	3	0.18246	PHUM274810	2	0.351542
EOG97SSSB	AAEL005833	5	0.286916	CPIJ012957	7	0.206024	AGAP000380	4	0.574881	FBgn0052549	48	0.226712	GB18891	8	0.200521	PHUM227090	12	0.198757
EOG97WP0W	AAEL013969	3	0.388514	CPIJ018729	2	0.14314	AGAP007657	4	0.140333	FBgn0010415	39	0.366723	GB15441	4	0.105516	PHUM615770	1	0.407873
EOG980J86	AAEL008576	3	0.0876487	CPIJ013589	1	0.149141	AGAP011885	3	0.0798302	FBgn0053260	4	0.156885	GB19814	4	0.53632	PHUM473000	3	0.25065
EOG980J8K	AAEL001331	1	0.0961521	CPIJ012815	1	0.266477	AGAP001299	0	0.376482	FBgn0037279	8	0.0819796	GB12420	3	0.421458	PHUM451760	1	0.178148
EOG983DGW	AAEL006560	2	0.192945	CPIJ000287	2	0.287434	AGAP006043	2	0.40254	FBgn0061492	16	0.11348	GB16047	3	0.291369	PHUM045400	2	0.361729
EOG983DH9	AAEL002139	1	0.131733	CPIJ012744	1	0.221017	AGAP001031	2	0.288877	FBgn0033566	7	0.160094	GB19357	4	0.359568	PHUM176640	2	0.407337
EOG9868Q8	AAEL004168	4	0.117751	CPIJ004576	4	0.302331	AGAP006251	4	0.167213	FBgn0037084	10	0.195737	GB13262	6	0.267797	PHUM484770	4	0.271329
EOG9868R3	AAEL005368	4	0.165772	CPIJ006843	4	0.256936	AGAP009558	3	0.226639	FBgn0004915	3	0.127215	GB18567	4	0.463734	PHUM626400	3	0.346645
EOG9868R8	AAEL002866	3	0.107273	CPIJ004017	3	0.212116	AGAP001677	3	0.167517	FBgn0040394	2	0.181195	GB14538	3	0.308128	PHUM535930	7	0.15866
EOG98950B	AAEL006236	5	0.237054	CPIJ020005	3	0.259506	AGAP004268	4	0.116546	FBgn0035848	2	0.106091	GB13760	4	0.244537	PHUM165680	5	0.393708
EOG98D165	AAEL013187	5	0.0898425	CPIJ003577	5	0.25736	AGAP001814	5	0.331581	FBgn0051019	3	0.112795	GB15473	5	0.087116	PHUM065360	10	0.297996
EOG98D16T	AAEL007462	2	0.173468	CPIJ000300	3	0.185512	AGAP007482	4	0.195414	FBgn0035762	4	0.0972718	GB14124	11	0.460699	PHUM591690	7	0.296908
EOG98D17G	AAEL001019	1	0.0649437	CPIJ007231	1	0.14691	AGAP003001	2	0.122361	FBgn0053158	5	0.0834865	GB19416	4	0.146257	PHUM417590	10	0.223429
EOG98GWG2	AAEL008642	14	0.0380171	CPIJ000062	11	0.187535	AGAP005771	12	0.23987	FBgn0015477	21	0.0558066	GB17256	18	0.288207	PHUM377900	18	0.182968
EOG98SH56	AAEL001979	9	0.0769649	CPIJ002634	12	0.0917292	AGAP008046	8	0.0969113	FBgn0053094	9	0.137599	GB15378	7	0.0417891	PHUM061530	8	0.207112
EOG98WCDW	AAEL006227	1	0.0713438	CPIJ000308	0	0.174761	AGAP006051	1	0.179498	FBgn0035591	1	0.116339	GB13994	2	0.466112	PHUM449140	7	0.301484
EOG98WCF1	AAEL002261	5	0.162607	CPIJ014857	5	0.282454	AGAP006441	4	0.255831	FBgn0003162	14	0.213995	GB15785	6	0.0990702	PHUM249410	4	0.29406
EOG9907N7	AAEL000091	1	0.12777	CPIJ013962	1	0.272822	AGAP004459	1	0.101805	FBgn0029512	2	0.12924	GB17487	5	0.363961	PHUM428030	5	0.318765
EOG9907ND	AAEL003188	4	0.0937483	CPIJ018230	2	0.269124	AGAP001724	3	0.279719	FBgn0010591	10	0.186386	GB15255	6	0.359822	PHUM424550	8	0.305084
EOG9933WG	AAEL001385	2	0.084756	CPIJ002229	2	0.182406	AGAP005882	2	0.246733	FBgn0035715	4	0.124699	GB20011	3	0.418838	PHUM401810	5	0.344989
EOG998VC0	AAEL000339	7	0.15401	CPIJ003871	8	0.245665	AGAP008532	10	0.130885	FBgn0041789	45	0.54102	GB19612	9	0.0784122	PHUM437870	7	0.177327
EOG998VCD	AAEL013278	5	0.0595231	CPIJ004983	5	0.229559	AGAP006384	5	0.237068	FBgn0052343	16	0.096818	GB14754	6	0.391371	PHUM522990	6	0.327172
EOG998VCM	AAEL002559	4	0.040491	CPIJ017122	3	0.0814858	AGAP001623	4	0.0936223	FBgn0051028	18	0.0664983	GB14567	18	0.414324	PHUM228680	13	0.213876
EOG998VD6	AAEL009346	1	0.0438171	CPIJ003708	2	0.0676363	AGAP007198	0	0.107286	FBgn0035338	1	0.0512032	GB14388	1	0.241009	PHUM294490	1	0.178636
EOG99CQKK	AAEL009157	9	0.0351701	CPIJ009693	9	0.234566	AGAP000870	9	0.357186	FBgn0026375	41	0.178669	GB10433	21	0.323889	PHUM293220	0	0.151523
EOG99CQMB	AAEL009649	2	0.186864	CPIJ019147	2	0.359708	AGAP005336	2	0.194505	FBgn0025463	2	0.187239	GB19354	5	0.277031	PHUM523430	6	0.27352
EOG99GKTJ	AAEL006622	5	0.0811555	CPIJ004333	2	0.161657	AGAP007917	2	0.0619027	FBgn0032018	4	0.0620687	GB15227	15	0.320227	PHUM602820	10	0.110762
EOG99KG29	AAEL002250	1	0.0466035	CPIJ007351	3	0.13394	AGAP005939	3	0.0917146	FBgn0035150	6	0.066262	GB12986	4	0.369675	PHUM333130	2	0.272229
EOG99KG3B	AAEL000746	1	0.256453	CPIJ000337	0	0.428628	AGAP006660	1	0.498869	FBgn0001248	22	0.351273	GB14517	1	0.38872	PHUM450200	1	0.21994
EOG99PBBF	AAEL011390	2	0.226003	CPIJ013282	1	0.424253	AGAP000950	2	0.382574	FBgn0038319	1	0.199521	GB19014	0	0.515962	PHUM459510	4	0.332556
EOG99PBBR	AAEL006710	3	0.0902568	CPIJ013665	3	0.347534	AGAP002335	4	0.346367	FBgn0005649	19	0.139001	GB16649	2	0.182867	PHUM514840	1	0.156771
EOG99S6JG	AAEL011972	1	0.245987	CPIJ006347	1	0.289862	AGAP004626	1	0.0916835	FBgn0034066	3	0.242665	GB17840	3	0.395047	PHUM106050	3	0.325677
EOG99S6JM	AAEL002002	0	0.161672	CPIJ002644	0	0.385493	AGAP008043	0	0.187557	FBgn0032849	4	0.142934	GB13631	4	0.518669	PHUM249690	4	0.439018
EOG99S6K4	AAEL006286	1	0.0803864	CPIJ014741	1	0.19897	AGAP008110	0	0.1805	FBgn0032017	0	0.0874366	GB17730	2	0.514888	PHUM467350	1	0.480257
EOG99ZZ1B	AAEL001883	2	0.0679947	CPIJ000780	1	0.213889	AGAP009141	2	0.284599	FBgn0038578	2	0.138448	GB18959	7	0.328798	PHUM350940	8	0.200572
EOG99ZZ1J	AAEL006650	9	0.10068	CPIJ013033	8	0.0911105	AGAP010067	7	0.0888175	FBgn0001203	13	0.239736	GB10006	9	0.171458	PHUM498150	5	0.265137
EOG99ZZ20	AAEL007469	1	0.375562	CPIJ016504	1	0.48532	AGAP010544	1	0.301241	FBgn0025457	1	0.202941	GB15882	3	0.405157	PHUM515720	3	0.25498
EOG99ZZ2C	AAEL011978	6	0.192288	CPIJ009720	3	0.143644	AGAP004020	3	0.150453	FBgn0011740	4	0.0816708	GB19751	6	0.413739	PHUM459490	12	0.197147
EOG9B2T8R	AAEL000569	8	0.0526143	CPIJ007301	8	0.115781	AGAP001765	7	0.231365	FBgn0086757	5	0.077088	GB17464	7	0.200732	PHUM248480	7	0.343012
EOG9B5PHT	AAEL009416	5	0.0779318	CPIJ004606	4	0.214652	AGAP006428	1	0.254659	FBgn0038016	10	0.0623188	GB15775	13	0.366725	PHUM440050	6	0.280378
EOG9BCF0N	AAEL013068	4	0.0833779	CPIJ013232	5	0.216354	AGAP010172	4	0.116005	FBgn0004177	3	0.171127	GB14863	5	0.277411	PHUM269020	4	0.200743
EOG9BG97P	AAEL003064	7	0.0742859	CPIJ000011	6	0.134069	AGAP006413	4	0.255519	FBgn0034611	20	0.104747	GB12631	8	0.35921	PHUM597340	8	0.207017
EOG9BG981	AAEL003926	3	0.102523	CPIJ012086	2	0.185563	AGAP009971	1	0.109812	FBgn0024182	4	0.123569	GB10987	5	0.436836	PHUM111100	3	0.222296
EOG9BP1Q6	AAEL004773	4	0.109443	CPIJ016450	4	0.467885	AGAP008768	4	0.255804	FBgn0028507	3	0.267165	GB14413	3	0.287696	PHUM617740	4	0.322669
EOG9BP1QC	AAEL000763	13	0.0502834	CPIJ006223	9	0.137799	AGAP011487	11	0.145385	FBgn0040294	5	0.0540266	GB10700	12	0.281158	PHUM088410	9	0.19009
EOG9BP1QZ	AAEL005016	1	0.109534	CPIJ001505	0	0.253331	AGAP007950	1	0.0659173	FBgn0032916	0	0.1063	GB12162	1	0.457266	PHUM320110	1	0.314716
EOG9BRWXW	AAEL014017	3	0.119317	CPIJ001596	2	0.186735	AGAP008735	3	0.301552	FBgn0031784	3	0.172832	GB17809	5	0.349578	PHUM405180	6	0.252192
EOG9BRWZF	AAEL007767	4	0.057983	CPIJ018720	2	0.0619506	AGAP005250	3	0.187082	FBgn0033224	14	0.201176	GB10915	4	0.105545	PHUM174790	2	0.282436
EOG9BZNDX	AAEL006744	1	0.148158	CPIJ010599	1	0.260331	AGAP005406	1	0.17029	FBgn0035707	4	0.108386	GB12175	8	0.350728	PHUM519520	7	0.210874
EOG9BZNFG	AAEL010316	2	0.129675	CPIJ007991	1	0.228347	AGAP011086	1	0.385538	FBgn0035211	3	0.12227	GB10014	2	0.418545	PHUM232390	4	0.22778
EOG9C2HNT	AAEL008886	1	0.14881	CPIJ012225	1	0.312384	AGAP006469	0	0.116221	FBgn0033507	0	0.197903	GB12926	2	0.420229	PHUM034500	3	0.089164
EOG9C2HPK	AAEL013744	3	0.257593	CPIJ008770	3	0.41185	AGAP007082	3	0.363761	FBgn0031021	2	0.43052	GB16917	2	0.432642	PHUM387800	3	0.356599
EOG9C5CWB	AAEL011251	2	0.157529	CPIJ014747	1	0.252617	AGAP004509	2	0.0659994	FBgn0037220	0	0.0707264	GB18144	2	0.422613	PHUM268310	4	0.233537
EOG9C5CXS	AAEL005075	1	0.180756	CPIJ003637	1	0.195205	AGAP005295	1	0.254977	FBgn0028436	0	0.129281	GB19246	1	0.479774	PHUM075600	4	0.247207
EOG9C8846	AAEL003769	3	0.265377	CPIJ005763	2	0.279371	AGAP003700	3	0.217019	FBgn0039219	2	0.216204	GB18314	5	0.293582	PHUM256770	8	0.261795
EOG9CC4C3	AAEL007856	6	0.0428657	CPIJ001497	5	0.118324	AGAP007900	3	0.0897863	FBgn0031414	13	0.0976303	GB19577	7	0.337234	PHUM150870	15	0.119707
EOG9CC4CW	AAEL007706	0	0.105893	CPIJ002464	0	0.265001	AGAP011032	0	0.333424	FBgn0051803	1	0.133031	GB13713	3	0.271498	PHUM153980	4	0.508684
EOG9CC4D3	AAEL009497	0	0.144972	CPIJ006768	1	0.223715	AGAP011353	0	0.443856	FBgn0036300	0	0.233318	GB15349	3	0.505799	PHUM328310	2	0.396032
EOG9CC4DD	AAEL011191	3	0.190601	CPIJ013140	2	0.295427	AGAP001520	4	0.251042	FBgn0036428	10	0.13729	GB12349	2	0.0560775	PHUM239050	1	0.249556
EOG9CG0MH	AAEL004125	3	0.0904087	CPIJ013686	3	0.290195	AGAP003863	5	0.179523	FBgn0028717	11	0.100304	GB15730	4	0.395374	PHUM231600	2	0.275003
EOG9CG0N3	AAEL008924	2	0.22545	CPIJ013126	2	0.352604	AGAP001278	2	0.157223	FBgn0046247	17	0.271871	GB14933	3	0.487298	PHUM574520	3	0.373108
EOG9CG0NJ	AAEL009506	3	0.513721	CPIJ006764	3	0.583248	AGAP010591	3	0.371503	FBgn0019936	3	0.499534	GB17488	2	0.429281	PHUM551140	2	0.2497
EOG9CJVVR	AAEL004063	3	0.0761687	CPIJ009423	1	0.123409	AGAP002221	2	0.221759	FBgn0021874	3	0.147152	GB10500	5	0.418959	PHUM233630	4	0.224236
EOG9CRMB4	AAEL006610	5	0.126721	CPIJ015911	3	0.159225	AGAP007948	4	0.050126	FBgn0032915	6	0.0566514	GB13528	14	0.392546	PHUM404710	2	0.17511
EOG9CRMC0	AAEL008461	3	0.335417	CPIJ011516	3	0.417656	AGAP001069	2	0.0922882	FBgn0019925	8	0.267627	GB14656	2	0.232081	PHUM212820	4	0.343594
EOG9CVGK9	AAEL001716	13	0.0943002	CPIJ019403	9	0.28531	AGAP008236	12	0.231473	FBgn0031390	29	0.0647846	GB11778	24	0.269243	PHUM116870	18	0.246218
EOG9CVGKB	AAEL013405	2	0.135914	CPIJ019260	3	0.153129	AGAP000484	4	0.32675	FBgn0002941	3	0.162444	GB16259	1	0.351443	PHUM433380	1	0.211822
EOG9CZBT1	AAEL001872	4	0.365278	CPIJ000967	4	0.469414	AGAP009833	4	0.391753	FBgn0004363	10	0.384182	GB12113	4	0.395091	PHUM472560	1	0.249067
EOG9CZBTB	AAEL003887	6	0.0585151	CPIJ003605	4	0.190998	AGAP002665	4	0.180443	FBgn0052350	0	0.143874	GB18493	15	0.342246	PHUM473080	12	0.23414
EOG9D271S	AAEL009708	2	0.304083	CPIJ017625	1	0.372714	AGAP003338	2	0.378692	FBgn0024986	1	0.424062	GB19972	0	0.581119	PHUM299950	0	0.389424
EOG9D271W	AAEL001499	3	0.0585105	CPIJ009371	3	0.177464	AGAP008310	4	0.287647	FBgn0031702	9	0.179707	GB16776	3	0.142601	PHUM345860	3	0.274584
EOG9D2732	AAEL005092	3	0.115034	CPIJ019308	1	0.315697	AGAP001804	1	0.273055	FBgn0020392	1	0.157737	GB11663	6	0.173253	PHUM576670	8	0.202975
EOG9D538Z	AAEL011388	2	0.142783	CPIJ010671	1	0.282922	AGAP000771	2	0.315848	FBgn0260940	2	0.175208	GB14733	0	0.357725	PHUM354250	1	0.335532
EOG9D5398	AAEL011630	2	0.168313	CPIJ004260	1	0.304648	AGAP011455	2	0.139925	FBgn0050010	1	0.144648	GB19609	3	0.445251	PHUM073190	1	0.397553
EOG9D539G	AAEL011057	0	0.14867	CPIJ006890	0	0.222882	AGAP007566	0	0.329867	FBgn0004832	1	0.405269	GB14782	4	0.477248	PHUM505840	2	0.322833
EOG9D539K	AAEL002291	3	0.119318	CPIJ015361	3	0.164048	AGAP010940	3	0.20641	FBgn0021742	7	0.0987781	GB19331	6	0.0860216	PHUM603820	7	0.279827
EOG9D7ZJM	AAEL002701	3	0.112725	CPIJ016258	2	0.296886	AGAP001749	3	0.218057	FBgn0037312	1	0.395698	GB12528	3	0.521417	PHUM167510	3	0.361889
EOG9D7ZJS	AAEL000936	1	0.157917	CPIJ018058	0	0.204411	AGAP010609	1	0.206109	FBgn0037350	3	0.145126	GB11751	0	0.565273	PHUM225100	0	0.229916
EOG9DBTRJ	AAEL008428	1	0.0757618	CPIJ008636	2	0.192792	AGAP002365	2	0.10131	FBgn0038163	8	0.154991	GB19267	10	0.162128	PHUM569770	12	0.225238
EOG9DBTS7	AAEL004017	3	0.042451	CPIJ007630	2	0.166277	AGAP003218	2	0.151519	FBgn0001341	3	0.093103	GB18458	9	0.437863	PHUM375990	2	0.202757
EOG9DNFGW	AAEL009067	3	0.0734121	CPIJ005981	1	0.250399	AGAP009600	2	0.322702	FBgn0001986	1	0.130004	GB13548	9	0.443384	PHUM218140	14	0.235208
EOG9DNFHB	AAEL001203	3	0.0901725	CPIJ004174	3	0.133151	AGAP008928	3	0.229664	FBgn0029137	1	0.135411	GB14641	7	0.387422	PHUM350930	7	0.224552
